# Supplementary material for: A potential pathogenic hypoxia-related gene HK2 in necrotizing enterocolitis (NEC) of newborns
Source: BMC Pediatr. 2022 Oct 26;22:617. doi: 10.1186/s12887-022-03664-w (PMC9597967; doi:10.1186/s12887-022-03664-w)
Supplement: Supplementary file 1 — Additional file 1. Detailed functional results of DEmRNAs. [file 12887_2022_3664_MOESM1_ESM.xlsx]

## Sheet: GO-enrich_mRNA
Table S1 Detailed functional results of DEmRNAs.
ONTOLOGY	ID	Description	GeneRatio	BgRatio	pvalue	p.adjust	qvalue	geneID	Count
BP	GO:0019730	antimicrobial humoral response	9/151	142/18862	2.1479e-06	0.00292862	0.00286098	S100A12/CXCL3/IL17A/GNLY/CXCL1/SLPI/S100A9/S100A8/KLK3	9
BP	GO:0061844	antimicrobial humoral immune response mediated by antimicrobial peptide	7/151	78/18862	3.00989e-06	0.00292862	0.00286098	S100A12/CXCL3/IL17A/GNLY/CXCL1/S100A9/KLK3	7
BP	GO:0006959	humoral immune response	13/151	380/18862	1.19836e-05	0.0069198	0.00675997	C4BPB/S100A12/C4B/CXCL3/IL17A/FCN3/GNLY/IGLL5/CXCL1/SLPI/S100A9/S100A8/KLK3	13
BP	GO:0050832	defense response to fungus	5/151	39/18862	1.42236e-05	0.0069198	0.00675997	S100A12/IL17A/GNLY/S100A9/S100A8	5
BP	GO:0009620	response to fungus	5/151	53/18862	6.47862e-05	0.0216177	0.0211184	S100A12/IL17A/GNLY/S100A9/S100A8	5
BP	GO:0097529	myeloid leukocyte migration	9/151	218/18862	6.66529e-05	0.0216177	0.0211184	S100A12/CXCL3/CCL7/IL17A/CXCL1/GREM1/STAP1/S100A9/S100A8	9
BP	GO:0042743	hydrogen peroxide metabolic process	5/151	56/18862	8.45898e-05	0.023516	0.0229728	HBZ/DUOX2/DUOXA1/DUOXA2/HBA2	5
BP	GO:0030593	neutrophil chemotaxis	6/151	103/18862	0.000179897	0.0413068	0.0403528	S100A12/CXCL3/CCL7/CXCL1/S100A9/S100A8	6
BP	GO:0097530	granulocyte migration	7/151	148/18862	0.000191039	0.0413068	0.0403528	S100A12/CXCL3/CCL7/IL17A/CXCL1/S100A9/S100A8	7
BP	GO:0051238	sequestering of metal ion	3/151	16/18862	0.00026091	0.0507731	0.0496004	SLC30A8/S100A9/S100A8	3
BP	GO:0050665	hydrogen peroxide biosynthetic process	3/151	17/18862	0.000314964	0.0557199	0.0544329	DUOX2/DUOXA1/DUOXA2	3
BP	GO:1990266	neutrophil migration	6/151	123/18862	0.00046909	0.0673066	0.065752	S100A12/CXCL3/CCL7/CXCL1/S100A9/S100A8	6
BP	GO:0030595	leukocyte chemotaxis	8/151	226/18862	0.000480311	0.0673066	0.065752	S100A12/CXCL3/CCL7/CXCL1/GREM1/STAP1/S100A9/S100A8	8
BP	GO:0071621	granulocyte chemotaxis	6/151	124/18862	0.000489733	0.0673066	0.065752	S100A12/CXCL3/CCL7/CXCL1/S100A9/S100A8	6
BP	GO:0015669	gas transport	3/151	20/18862	0.000518808	0.0673066	0.065752	AQP6/HBZ/HBA2	3
BP	GO:0006590	thyroid hormone generation	3/151	21/18862	0.000601735	0.073186	0.0714956	DUOX2/DUOXA1/DUOXA2	3
BP	GO:0015711	organic anion transport	10/151	376/18862	0.000914939	0.103025	0.100645	SLC22A10/SLC22A24/CYP7A1/OXT/SLC36A3/CA4/SLC7A3/SLC25A21/HBA2/SLC22A7	10
BP	GO:0045666	positive regulation of neuron differentiation	5/151	94/18862	0.000952954	0.103025	0.100645	DLX1/NEUROG3/VWC2L/DUOXA1/SH3GL3	5
BP	GO:0052547	regulation of peptidase activity	11/151	455/18862	0.00111097	0.105858	0.103413	SPINK13/PRSS22/RARRES1/SERPINI2/C4B/SERPINA9/SLPI/ITIH1/S100A9/NLRP2/S100A8	11
BP	GO:0010043	response to zinc ion	4/151	57/18862	0.00112141	0.105858	0.103413	KRT14/GLRA2/SLC30A8/S100A8	4
BP	GO:0042403	thyroid hormone metabolic process	3/151	26/18862	0.00114235	0.105858	0.103413	DUOX2/DUOXA1/DUOXA2	3
BP	GO:0042744	hydrogen peroxide catabolic process	3/151	31/18862	0.00191802	0.169658	0.165739	HBZ/DUOX2/HBA2	3
BP	GO:0052548	regulation of endopeptidase activity	10/151	426/18862	0.00230694	0.195187	0.190679	SPINK13/RARRES1/SERPINI2/C4B/SERPINA9/SLPI/ITIH1/S100A9/NLRP2/S100A8	10
BP	GO:0031349	positive regulation of defense response	9/151	361/18862	0.00254658	0.206485	0.201716	S100A12/LSM14A/C2CD4A/CLNK/MUC1/KLRC2/STAP1/S100A9/S100A8	9
BP	GO:0060453	regulation of gastric acid secretion	2/151	10/18862	0.00274676	0.213808	0.20887	OXT/TFF2	2
BP	GO:0060326	cell chemotaxis	8/151	306/18862	0.00328829	0.24016	0.234613	S100A12/CXCL3/CCL7/CXCL1/GREM1/STAP1/S100A9/S100A8	8
BP	GO:0008228	opsonization	2/151	11/18862	0.00333956	0.24016	0.234613	C4BPB/C4B	2
BP	GO:0006882	cellular zinc ion homeostasis	3/151	38/18862	0.00345554	0.24016	0.234613	SLC30A8/S100A9/S100A8	3
BP	GO:0010951	negative regulation of endopeptidase activity	7/151	245/18862	0.0036308	0.243639	0.238012	SPINK13/RARRES1/SERPINI2/C4B/SERPINA9/SLPI/ITIH1	7
BP	GO:0055069	zinc ion homeostasis	3/151	40/18862	0.00400014	0.259476	0.253483	SLC30A8/S100A9/S100A8	3
BP	GO:0050729	positive regulation of inflammatory response	5/151	133/18862	0.00435349	0.273287	0.266974	S100A12/C2CD4A/STAP1/S100A9/S100A8	5
BP	GO:0070486	leukocyte aggregation	2/151	13/18862	0.00468664	0.277655	0.271242	S100A9/S100A8	2
BP	GO:0010466	negative regulation of peptidase activity	7/151	257/18862	0.00470843	0.277655	0.271242	SPINK13/RARRES1/SERPINI2/C4B/SERPINA9/SLPI/ITIH1	7
BP	GO:0070098	chemokine-mediated signaling pathway	4/151	88/18862	0.00546984	0.299464	0.292547	CXCL3/CCL7/CXCL1/TFF2	4
BP	GO:0043312	neutrophil degranulation	10/151	485/18862	0.00574457	0.299464	0.292547	LRG1/MCEMP1/S100A12/OSCAR/CXCL1/SLPI/RNASE2/CLEC5A/S100A9/S100A8	10
BP	GO:0002283	neutrophil activation involved in immune response	10/151	488/18862	0.00599126	0.299464	0.292547	LRG1/MCEMP1/S100A12/OSCAR/CXCL1/SLPI/RNASE2/CLEC5A/S100A9/S100A8	10
BP	GO:0015671	oxygen transport	2/151	15/18862	0.00624313	0.299464	0.292547	HBZ/HBA2	2
BP	GO:0042742	defense response to bacterium	8/151	344/18862	0.00658441	0.299464	0.292547	S100A12/IL17A/GNLY/IGLL5/SLPI/S100A9/S100A8/KLK3	8
BP	GO:0002237	response to molecule of bacterial origin	8/151	346/18862	0.00680936	0.299464	0.292547	C4B/CXCL3/CXCL1/SLPI/STAP1/CD24/S100A9/S100A8	8
BP	GO:0002446	neutrophil mediated immunity	10/151	499/18862	0.00696743	0.299464	0.292547	LRG1/MCEMP1/S100A12/OSCAR/CXCL1/SLPI/RNASE2/CLEC5A/S100A9/S100A8	10
BP	GO:0042119	neutrophil activation	10/151	500/18862	0.00706196	0.299464	0.292547	LRG1/MCEMP1/S100A12/OSCAR/CXCL1/SLPI/RNASE2/CLEC5A/S100A9/S100A8	10
BP	GO:0017014	protein nitrosylation	2/151	16/18862	0.00709774	0.299464	0.292547	S100A9/S100A8	2
BP	GO:0018119	peptidyl-cysteine S-nitrosylation	2/151	16/18862	0.00709774	0.299464	0.292547	S100A9/S100A8	2
BP	GO:0071361	cellular response to ethanol	2/151	16/18862	0.00709774	0.299464	0.292547	GLRA2/CCL7	2
BP	GO:0045668	negative regulation of osteoblast differentiation	3/151	50/18862	0.00748732	0.299464	0.292547	RORB/GREM1/RANBP3L	3
BP	GO:1990868	response to chemokine	4/151	97/18862	0.00769144	0.299464	0.292547	CXCL3/CCL7/CXCL1/TFF2	4
BP	GO:1990869	cellular response to chemokine	4/151	97/18862	0.00769144	0.299464	0.292547	CXCL3/CCL7/CXCL1/TFF2	4
BP	GO:0030514	negative regulation of BMP signaling pathway	3/151	51/18862	0.00790926	0.299464	0.292547	DLX1/VWC2L/GREM1	3
BP	GO:0043277	apoptotic cell clearance	3/151	51/18862	0.00790926	0.299464	0.292547	XKR4/C4B/FCN3	3
BP	GO:0006910	phagocytosis, recognition	4/151	98/18862	0.00796983	0.299464	0.292547	C4BPB/C4B/FCN3/IGLL5	4
BP	GO:0001696	gastric acid secretion	2/151	17/18862	0.00800211	0.299464	0.292547	OXT/TFF2	2
BP	GO:0060457	negative regulation of digestive system process	2/151	17/18862	0.00800211	0.299464	0.292547	OXT/TFF2	2
BP	GO:0042445	hormone metabolic process	6/151	218/18862	0.00828498	0.3042	0.297173	CPA3/CYP2W1/DUOX2/DUOXA1/DUOXA2/AKR1B15	6
BP	GO:0002523	leukocyte migration involved in inflammatory response	2/151	18/18862	0.0089554	0.317436	0.310104	S100A9/S100A8	2
BP	GO:0098869	cellular oxidant detoxification	4/151	102/18862	0.0091494	0.317436	0.310104	HBZ/DUOX2/HBA2/S100A9	4
BP	GO:0006968	cellular defense response	3/151	54/18862	0.00925806	0.317436	0.310104	GNLY/CLEC5A/KLRC2	3
BP	GO:0050727	regulation of inflammatory response	8/151	366/18862	0.00939198	0.317436	0.310104	S100A12/C2CD4A/DUOXA1/DUOXA2/FFAR4/STAP1/S100A9/S100A8	8
BP	GO:0032651	regulation of interleukin-1 beta production	4/151	103/18862	0.0094611	0.317436	0.310104	MIR181D/IL17A/FFAR4/NLRP2	4
BP	GO:0001912	positive regulation of leukocyte mediated cytotoxicity	3/151	55/18862	0.00973562	0.317638	0.310301	CD1E/KLRC2/STAP1	3
BP	GO:0002544	chronic inflammatory response	2/151	19/18862	0.00995679	0.317638	0.310301	S100A9/S100A8	2
BP	GO:0002689	negative regulation of leukocyte chemotaxis	2/151	19/18862	0.00995679	0.317638	0.310301	GREM1/STAP1	2
BP	GO:0010310	regulation of hydrogen peroxide metabolic process	2/151	20/18862	0.0110055	0.342172	0.334269	DUOXA1/DUOXA2	2
BP	GO:0032611	interleukin-1 beta production	4/151	108/18862	0.0111232	0.342172	0.334269	MIR181D/IL17A/FFAR4/NLRP2	4
BP	GO:0031638	zymogen activation	3/151	58/18862	0.0112533	0.342172	0.334269	CUZD1/HGFAC/KLK3	3
BP	GO:0007588	excretion	3/151	60/18862	0.0123367	0.358317	0.350041	OXT/AQP6/CLDN16	3
BP	GO:0045576	mast cell activation	3/151	60/18862	0.0123367	0.358317	0.350041	S100A12/CLNK/CRLF2	3
BP	GO:0061098	positive regulation of protein tyrosine kinase activity	3/151	60/18862	0.0123367	0.358317	0.350041	GREM1/STAP1/CD24	3
BP	GO:0030277	maintenance of gastrointestinal epithelium	2/151	22/18862	0.0132414	0.376584	0.367885	IL17A/TFF2	2
BP	GO:0055007	cardiac muscle cell differentiation	4/151	114/18862	0.0133527	0.376584	0.367885	MYH6/LRRC10/NKX2-6/GREM1	4
BP	GO:1990748	cellular detoxification	4/151	115/18862	0.0137498	0.382246	0.373417	HBZ/DUOX2/HBA2/S100A9	4
BP	GO:0031343	positive regulation of cell killing	3/151	63/18862	0.0140703	0.385646	0.376739	CD1E/KLRC2/STAP1	3
BP	GO:0001906	cell killing	5/151	179/18862	0.0146645	0.396348	0.387194	S100A12/GNLY/CD1E/KLRC2/STAP1	5
BP	GO:0072503	cellular divalent inorganic cation homeostasis	9/151	480/18862	0.0153107	0.405332	0.39597	OXT/CCL7/SLC30A8/FFAR4/PROK2/CD24/S100A9/S100A8/CALB1	9
BP	GO:0032652	regulation of interleukin-1 production	4/151	119/18862	0.0154134	0.405332	0.39597	MIR181D/IL17A/FFAR4/NLRP2	4
BP	GO:0045109	intermediate filament organization	2/151	24/18862	0.0156568	0.406242	0.396859	KRT14/KRT2	2
BP	GO:0097237	cellular response to toxic substance	4/151	122/18862	0.0167409	0.426479	0.416628	HBZ/DUOX2/HBA2/S100A9	4
BP	GO:0002548	monocyte chemotaxis	3/151	68/18862	0.0172523	0.426479	0.416628	S100A12/CCL7/GREM1	3
BP	GO:0002705	positive regulation of leukocyte mediated immunity	4/151	125/18862	0.0181379	0.426479	0.416628	CD1E/CLNK/KLRC2/STAP1	4
BP	GO:0009651	response to salt stress	2/151	26/18862	0.0182455	0.426479	0.416628	OXT/PAPPA2	2
BP	GO:0051607	defense response to virus	6/151	260/18862	0.0184069	0.426479	0.416628	LSM14A/IFIT2/IFI44L/FCN3/RNASE2/APOBEC3H	6
BP	GO:0140546	defense response to symbiont	6/151	260/18862	0.0184069	0.426479	0.416628	LSM14A/IFIT2/IFI44L/FCN3/RNASE2/APOBEC3H	6
BP	GO:0045664	regulation of neuron differentiation	5/151	190/18862	0.0185013	0.426479	0.416628	DLX1/NEUROG3/VWC2L/DUOXA1/SH3GL3	5
BP	GO:0032612	interleukin-1 production	4/151	126/18862	0.0186192	0.426479	0.416628	MIR181D/IL17A/FFAR4/NLRP2	4
BP	GO:0045471	response to ethanol	4/151	126/18862	0.0186192	0.426479	0.416628	CYP7A1/GLRA2/CCL7/S100A8	4
BP	GO:0003407	neural retina development	3/151	70/18862	0.0186283	0.426479	0.416628	RORB/DLX1/CALB1	3
BP	GO:0072507	divalent inorganic cation homeostasis	9/151	499/18862	0.0191913	0.433548	0.423534	OXT/CCL7/SLC30A8/FFAR4/PROK2/CD24/S100A9/S100A8/CALB1	9
BP	GO:0045987	positive regulation of smooth muscle contraction	2/151	27/18862	0.0196029	0.433548	0.423534	OXT/PROK2	2
BP	GO:0045667	regulation of osteoblast differentiation	4/151	128/18862	0.0196055	0.433548	0.423534	RORB/GREM1/FFAR4/RANBP3L	4
BP	GO:0045861	negative regulation of proteolysis	7/151	346/18862	0.0215497	0.471188	0.460305	SPINK13/RARRES1/SERPINI2/C4B/SERPINA9/SLPI/ITIH1	7
BP	GO:0010669	epithelial structure maintenance	2/151	29/18862	0.0224402	0.485207	0.474	IL17A/TFF2	2
BP	GO:0055013	cardiac muscle cell development	3/151	77/18862	0.0239115	0.505931	0.494245	MYH6/LRRC10/NKX2-6	3
BP	GO:0042755	eating behavior	2/151	30/18862	0.0239186	0.505931	0.494245	OXT/GDF15	2
BP	GO:0007586	digestion	4/151	138/18862	0.0250175	0.506306	0.494612	PRSS1/OXT/IL17A/TFF2	4
BP	GO:0098754	detoxification	4/151	138/18862	0.0250175	0.506306	0.494612	HBZ/DUOX2/HBA2/S100A9	4
BP	GO:0002717	positive regulation of natural killer cell mediated immunity	2/151	31/18862	0.0254359	0.506306	0.494612	CLNK/KLRC2	2
BP	GO:0003338	metanephros morphogenesis	2/151	31/18862	0.0254359	0.506306	0.494612	GREM1/CALB1	2
BP	GO:0001910	regulation of leukocyte mediated cytotoxicity	3/151	79/18862	0.0255546	0.506306	0.494612	CD1E/KLRC2/STAP1	3
BP	GO:0009615	response to virus	7/151	359/18862	0.0256951	0.506306	0.494612	LSM14A/IFIT2/IFI44L/FCN3/DUOX2/RNASE2/APOBEC3H	7
BP	GO:0072593	reactive oxygen species metabolic process	6/151	281/18862	0.0257576	0.506306	0.494612	HBZ/DUOX2/DUOXA1/DUOXA2/HBA2/HK2	6
BP	GO:0048738	cardiac muscle tissue development	5/151	208/18862	0.0261109	0.508119	0.496383	MYH6/LRRC10/NKX2-6/GREM1/MYLK2	5
BP	GO:0002703	regulation of leukocyte mediated immunity	5/151	209/18862	0.0265843	0.512209	0.500378	C4BPB/CD1E/CLNK/KLRC2/STAP1	5
BP	GO:0009954	proximal/distal pattern formation	2/151	32/18862	0.0269914	0.514953	0.503059	DLX1/GREM1	2
BP	GO:0032350	regulation of hormone metabolic process	2/151	33/18862	0.0285843	0.527762	0.515572	DUOXA1/DUOXA2	2
BP	GO:0032814	regulation of natural killer cell activation	2/151	33/18862	0.0285843	0.527762	0.515572	CLNK/KLRC2	2
BP	GO:0035051	cardiocyte differentiation	4/151	144/18862	0.0286566	0.527762	0.515572	MYH6/LRRC10/NKX2-6/GREM1	4
BP	GO:0045069	regulation of viral genome replication	3/151	83/18862	0.0290188	0.527762	0.515572	FKBP6/SLPI/APOBEC3H	3
BP	GO:0055006	cardiac cell development	3/151	83/18862	0.0290188	0.527762	0.515572	MYH6/LRRC10/NKX2-6	3
BP	GO:0051346	negative regulation of hydrolase activity	8/151	456/18862	0.030598	0.55133	0.538596	SPINK13/RARRES1/SERPINI2/C4B/PCDH11X/SERPINA9/SLPI/ITIH1	8
BP	GO:1903900	regulation of viral life cycle	4/151	148/18862	0.0312488	0.557892	0.545006	FKBP6/FCN3/SLPI/APOBEC3H	4
BP	GO:0002699	positive regulation of immune effector process	5/151	219/18862	0.031621	0.559405	0.546484	IL17A/CD1E/CLNK/KLRC2/STAP1	5
BP	GO:0072080	nephron tubule development	3/151	88/18862	0.0336807	0.587139	0.573578	GREM1/CD24/CALB1	3
BP	GO:0001649	osteoblast differentiation	5/151	223/18862	0.0337922	0.587139	0.573578	RORB/GREM1/CLEC5A/FFAR4/RANBP3L	5
BP	GO:0048525	negative regulation of viral process	3/151	89/18862	0.034657	0.58752	0.57395	FCN3/SLPI/APOBEC3H	3
BP	GO:0097306	cellular response to alcohol	3/151	89/18862	0.034657	0.58752	0.57395	CYP7A1/GLRA2/CCL7	3
BP	GO:0030509	BMP signaling pathway	4/151	154/18862	0.0353884	0.58752	0.57395	DLX1/VWC2L/GREM1/GDF15	4
BP	GO:0061326	renal tubule development	3/151	90/18862	0.0356479	0.58752	0.57395	GREM1/CD24/CALB1	3
BP	GO:0030510	regulation of BMP signaling pathway	3/151	91/18862	0.0366534	0.58752	0.57395	DLX1/VWC2L/GREM1	3
BP	GO:0002706	regulation of lymphocyte mediated immunity	4/151	157/18862	0.0375718	0.58752	0.57395	C4BPB/CD1E/CLNK/KLRC2	4
BP	GO:0007631	feeding behavior	3/151	93/18862	0.0387077	0.58752	0.57395	OXT/GALR3/GDF15	3
BP	GO:0030049	muscle filament sliding	2/151	39/18862	0.0388906	0.58752	0.57395	MYH6/MYLK2	2
BP	GO:0033275	actin-myosin filament sliding	2/151	39/18862	0.0388906	0.58752	0.57395	MYH6/MYLK2	2
BP	GO:0044058	regulation of digestive system process	2/151	39/18862	0.0388906	0.58752	0.57395	OXT/TFF2	2
BP	GO:0045292	mRNA cis splicing, via spliceosome	2/151	39/18862	0.0388906	0.58752	0.57395	RNVU1-4/NCBP2L	2
BP	GO:0045933	positive regulation of muscle contraction	2/151	39/18862	0.0388906	0.58752	0.57395	OXT/PROK2	2
BP	GO:0008037	cell recognition	5/151	232/18862	0.0390102	0.58752	0.57395	C4BPB/C4B/FCN3/IGLL5/CATSPER4	5
BP	GO:0051092	positive regulation of NF-kappaB transcription factor activity	4/151	159/18862	0.0390696	0.58752	0.57395	S100A12/GREM1/S100A9/S100A8	4
BP	GO:0097305	response to alcohol	5/151	233/18862	0.0396187	0.58752	0.57395	CYP7A1/GLRA2/OXT/CCL7/S100A8	5
BP	GO:0061097	regulation of protein tyrosine kinase activity	3/151	94/18862	0.0397565	0.58752	0.57395	GREM1/STAP1/CD24	3
BP	GO:0046717	acid secretion	2/151	40/18862	0.0407269	0.58752	0.57395	OXT/TFF2	2
BP	GO:0032602	chemokine production	3/151	95/18862	0.0408196	0.58752	0.57395	IL17A/S100A9/S100A8	3
BP	GO:1901890	positive regulation of cell junction assembly	3/151	96/18862	0.041897	0.58752	0.57395	OXT/LRTM2/IL17A	3
BP	GO:0032691	negative regulation of interleukin-1 beta production	2/151	41/18862	0.0425955	0.58752	0.57395	MIR181D/FFAR4	2
BP	GO:0120162	positive regulation of cold-induced thermogenesis	3/151	97/18862	0.0429887	0.58752	0.57395	OXT/GPR3/FFAR4	3
BP	GO:0031341	regulation of cell killing	3/151	98/18862	0.0440945	0.58752	0.57395	CD1E/KLRC2/STAP1	3
BP	GO:0014002	astrocyte development	2/151	42/18862	0.0444955	0.58752	0.57395	S100A9/S100A8	2
BP	GO:0022600	digestive system process	3/151	99/18862	0.0452145	0.58752	0.57395	OXT/IL17A/TFF2	3
BP	GO:0071772	response to BMP	4/151	167/18862	0.045399	0.58752	0.57395	DLX1/VWC2L/GREM1/GDF15	4
BP	GO:0071773	cellular response to BMP stimulus	4/151	167/18862	0.045399	0.58752	0.57395	DLX1/VWC2L/GREM1/GDF15	4
BP	GO:0015701	bicarbonate transport	2/151	43/18862	0.0464265	0.58752	0.57395	CA4/HBA2	2
BP	GO:0032496	response to lipopolysaccharide	6/151	326/18862	0.0475133	0.58752	0.57395	CXCL3/CXCL1/SLPI/STAP1/S100A9/S100A8	6
CC	GO:0035580	specific granule lumen	4/161	62/19520	0.0017147	0.172887	0.161492	LRG1/OSCAR/CXCL1/SLPI	4
CC	GO:0042581	specific granule	6/161	160/19520	0.00214095	0.172887	0.161492	LRG1/MCEMP1/OSCAR/CXCL1/SLPI/CLEC5A	6
CC	GO:0031838	haptoglobin-hemoglobin complex	2/161	11/19520	0.00354112	0.172887	0.161492	HBZ/HBA2	2
CC	GO:0005833	hemoglobin complex	2/161	12/19520	0.0042264	0.172887	0.161492	HBZ/HBA2	2
CC	GO:0034774	secretory granule lumen	8/161	322/19520	0.00535017	0.172887	0.161492	LRG1/S100A12/OSCAR/CXCL1/SLPI/RNASE2/S100A9/S100A8	8
CC	GO:0060205	cytoplasmic vesicle lumen	8/161	326/19520	0.00575207	0.172887	0.161492	LRG1/S100A12/OSCAR/CXCL1/SLPI/RNASE2/S100A9/S100A8	8
CC	GO:0031983	vesicle lumen	8/161	328/19520	0.00596145	0.172887	0.161492	LRG1/S100A12/OSCAR/CXCL1/SLPI/RNASE2/S100A9/S100A8	8
CC	GO:0005859	muscle myosin complex	2/161	15/19520	0.00661564	0.172887	0.161492	MYH6/MYH1	2
CC	GO:0072562	blood microparticle	5/161	146/19520	0.00728824	0.172887	0.161492	PRSS1/C4B/FCN3/HBA2/ITIH1	5
CC	GO:0062023	collagen-containing extracellular matrix	9/161	423/19520	0.00859558	0.172887	0.161492	PRSS1/CPA3/FCN3/SLPI/GREM1/ITIH1/S100A9/S100A8/GDF15	9
CC	GO:0016460	myosin II complex	2/161	19/19520	0.0105441	0.172887	0.161492	MYH6/MYH1	2
CC	GO:0031362	anchored component of external side of plasma membrane	2/161	19/19520	0.0105441	0.172887	0.161492	CA4/CD24	2
CC	GO:1904724	tertiary granule lumen	3/161	55/19520	0.0105595	0.172887	0.161492	LRG1/OSCAR/CXCL1	3
CC	GO:0071682	endocytic vesicle lumen	2/161	20/19520	0.0116527	0.172887	0.161492	GNLY/HBA2	2
CC	GO:0070820	tertiary granule	5/161	164/19520	0.0116815	0.172887	0.161492	LRG1/MCEMP1/OSCAR/CXCL1/CLEC5A	5
CC	GO:0032982	myosin filament	2/161	22/19520	0.0140156	0.194467	0.18165	MYH6/MYH1	2
CC	GO:0031233	intrinsic component of external side of plasma membrane	2/161	23/19520	0.0152682	0.199384	0.186243	CA4/CD24	2
CC	GO:0045111	intermediate filament cytoskeleton	6/161	256/19520	0.019637	0.24219	0.226228	KRT14/KRT222/KRT2/KRT73/LMNTD1/S100A8	6
CC	GO:0030017	sarcomere	5/161	203/19520	0.0266864	0.311809	0.291258	MYH6/MYH1/LRRC10/TRIM54/MYLK2	5
CC	GO:0005882	intermediate filament	5/161	215/19520	0.0330114	0.366426	0.342276	KRT14/KRT222/KRT2/KRT73/LMNTD1	5
CC	GO:0030016	myofibril	5/161	224/19520	0.0383206	0.405103	0.378404	MYH6/MYH1/LRRC10/TRIM54/MYLK2	5
CC	GO:0043292	contractile fiber	5/161	231/19520	0.0427917	0.416903	0.389426	MYH6/MYH1/LRRC10/TRIM54/MYLK2	5
CC	GO:0045095	keratin filament	3/161	96/19520	0.0451171	0.416903	0.389426	KRT14/KRT2/KRT73	3
CC	GO:0000795	synaptonemal complex	2/161	42/19520	0.0469485	0.416903	0.389426	FKBP6/SYCP2	2
CC	GO:0099086	synaptonemal structure	2/161	42/19520	0.0469485	0.416903	0.389426	FKBP6/SYCP2	2
MF	GO:0050786	RAGE receptor binding	3/149	10/18337	6.0512e-05	0.0105638	0.00957331	S100A12/S100A9/S100A8	3
MF	GO:0004252	serine-type endopeptidase activity	8/149	168/18337	6.99588e-05	0.0105638	0.00957331	PRSS1/PRSS22/GZMK/TMPRSS11A/HGFAC/KLK15/TMPRSS11D/KLK3	8
MF	GO:0008236	serine-type peptidase activity	8/149	186/18337	0.00014206	0.0115447	0.0104623	PRSS1/PRSS22/GZMK/TMPRSS11A/HGFAC/KLK15/TMPRSS11D/KLK3	8
MF	GO:0017171	serine hydrolase activity	8/149	188/18337	0.00015291	0.0115447	0.0104623	PRSS1/PRSS22/GZMK/TMPRSS11A/HGFAC/KLK15/TMPRSS11D/KLK3	8
MF	GO:0043177	organic acid binding	6/149	114/18337	0.000337488	0.0197457	0.0178943	GLRA2/CYP2W1/HBZ/HBA2/S100A9/S100A8	6
MF	GO:0045236	CXCR chemokine receptor binding	3/149	18/18337	0.000392298	0.0197457	0.0178943	CXCL3/CXCL1/TFF2	3
MF	GO:0061134	peptidase regulator activity	8/149	230/18337	0.000593186	0.0255918	0.0231922	SPINK13/PRSS22/RARRES1/SERPINI2/C4B/SERPINA9/SLPI/ITIH1	8
MF	GO:0004866	endopeptidase inhibitor activity	7/149	180/18337	0.000680131	0.0256749	0.0232676	SPINK13/RARRES1/SERPINI2/C4B/SERPINA9/SLPI/ITIH1	7
MF	GO:0030414	peptidase inhibitor activity	7/149	187/18337	0.000851359	0.0274382	0.0248655	SPINK13/RARRES1/SERPINI2/C4B/SERPINA9/SLPI/ITIH1	7
MF	GO:0061135	endopeptidase regulator activity	7/149	192/18337	0.000993258	0.0274382	0.0248655	SPINK13/RARRES1/SERPINI2/C4B/SERPINA9/SLPI/ITIH1	7
MF	GO:0020037	heme binding	6/149	140/18337	0.000999404	0.0274382	0.0248655	CYP7A1/CYP2W1/HBZ/DUOX2/HBA2/IDO2	6
MF	GO:0004867	serine-type endopeptidase inhibitor activity	5/149	98/18337	0.00122634	0.0308628	0.0279691	SPINK13/SERPINI2/SERPINA9/SLPI/ITIH1	5
MF	GO:0046906	tetrapyrrole binding	6/149	150/18337	0.00142561	0.0331181	0.0300129	CYP7A1/CYP2W1/HBZ/DUOX2/HBA2/IDO2	6
MF	GO:0005126	cytokine receptor binding	8/149	270/18337	0.00166183	0.0358481	0.0324869	LRG1/CXCL3/CCL7/CXCL1/GREM1/STAP1/CRLF2/TFF2	8
MF	GO:0042379	chemokine receptor binding	4/149	69/18337	0.0024035	0.0483906	0.0438534	CXCL3/CCL7/CXCL1/TFF2	4
MF	GO:0033293	monocarboxylic acid binding	4/149	71/18337	0.0026678	0.0502351	0.045525	CYP2W1/FFAR4/S100A9/S100A8	4
MF	GO:0031720	haptoglobin binding	2/149	10/18337	0.0028278	0.0502351	0.045525	HBZ/HBA2	2
MF	GO:0005125	cytokine activity	7/149	235/18337	0.00312829	0.0524858	0.0475646	CXCL3/CCL7/IL17A/CXCL1/GREM1/IL26/GDF15	7
MF	GO:0005504	fatty acid binding	3/149	37/18337	0.00333695	0.05304	0.0480669	FFAR4/S100A9/S100A8	3
MF	GO:0035325	Toll-like receptor binding	2/149	12/18337	0.00410346	0.0619623	0.0561526	S100A9/S100A8	2
MF	GO:0036041	long-chain fatty acid binding	2/149	13/18337	0.00482379	0.0693707	0.0628664	S100A9/S100A8	2
MF	GO:0016209	antioxidant activity	4/149	86/18337	0.00530991	0.0728906	0.0660563	HBZ/DUOX2/HBA2/S100A9	4
MF	GO:0005344	oxygen carrier activity	2/149	14/18337	0.00559788	0.0735027	0.066611	HBZ/HBA2	2
MF	GO:0030246	carbohydrate binding	7/149	267/18337	0.00624422	0.0785731	0.071206	CLEC4F/C4B/FCN3/CLEC18C/HK2/CLEC5A/KLRC2	7
MF	GO:0008009	chemokine activity	3/149	49/18337	0.00737141	0.0890466	0.0806975	CXCL3/CCL7/CXCL1	3
MF	GO:0004601	peroxidase activity	3/149	53/18337	0.00915466	0.105669	0.0957614	HBZ/DUOX2/HBA2	3
MF	GO:0001664	G protein-coupled receptor binding	7/149	289/18337	0.00944723	0.105669	0.0957614	OXT/CXCL3/CCL7/CLIC6/CXCL1/PROK2/TFF2	7
MF	GO:0030296	protein tyrosine kinase activator activity	2/149	19/18337	0.0102434	0.110483	0.100124	GREM1/CD24	2
MF	GO:0016684	oxidoreductase activity, acting on peroxide as acceptor	3/149	57/18337	0.0111689	0.116311	0.105406	HBZ/DUOX2/HBA2	3
MF	GO:0031406	carboxylic acid binding	5/149	184/18337	0.0172952	0.174105	0.15778	GLRA2/CYP2W1/FFAR4/S100A9/S100A8	5
MF	GO:0008017	microtubule binding	6/149	269/18337	0.0227527	0.221655	0.200872	SAXO2/NDE1/TRIM54/S100A9/S100A8/MAP1LC3C	6
MF	GO:0004175	endopeptidase activity	8/149	438/18337	0.0268478	0.253376	0.22962	PRSS1/PRSS22/GZMK/TMPRSS11A/HGFAC/KLK15/TMPRSS11D/KLK3	8
MF	GO:0019239	deaminase activity	2/149	32/18337	0.0277408	0.253871	0.230068	AMPD1/APOBEC3H	2
MF	GO:0048306	calcium-dependent protein binding	3/149	84/18337	0.0310669	0.275947	0.250074	S100A12/S100A9/S100A8	3
MF	GO:0016814	hydrolase activity, acting on carbon-nitrogen (but not peptide) bonds, in cyclic amidines	2/149	35/18337	0.0327576	0.282651	0.25615	AMPD1/APOBEC3H	2
MF	GO:0005506	iron ion binding	4/149	150/18337	0.0341323	0.286332	0.259485	CYP7A1/CYP2W1/HBZ/HBA2	4
MF	GO:0004857	enzyme inhibitor activity	7/149	385/18337	0.0380194	0.302792	0.274402	SPINK13/RARRES1/SERPINI2/C4B/SERPINA9/SLPI/ITIH1	7
MF	GO:0008395	steroid hydroxylase activity	2/149	38/18337	0.0380997	0.302792	0.274402	CYP7A1/CYP2W1	2
MF	GO:0019825	oxygen binding	2/149	39/18337	0.0399495	0.309352	0.280347	HBZ/HBA2	2
MF	GO:0048018	receptor ligand activity	8/149	486/18337	0.0451265	0.337148	0.305536	OXT/CXCL3/CCL7/IL17A/CXCL1/GREM1/IL26/GDF15	8
MF	GO:0003823	antigen binding	4/149	165/18337	0.0457717	0.337148	0.305536	FCN3/IGLL5/CD1E/KLRC2	4
MF	GO:0030546	signaling receptor activator activity	8/149	492/18337	0.0478746	0.344242	0.311965	OXT/CXCL3/CCL7/IL17A/CXCL1/GREM1/IL26/GDF15	8

## Sheet: KEGG-enrich_mRNA
ID	Description	GeneRatio	BgRatio	pvalue	p.adjust	qvalue	geneID	Count
hsa04657	IL-17 signaling pathway	6/69	94/8135	0.00013526	0.0165018	0.0165018	CXCL3/CCL7/IL17A/CXCL1/S100A9/S100A8	6
hsa04060	Cytokine-cytokine receptor interaction	7/69	295/8135	0.0121174	0.704937	0.704937	CXCL3/CCL7/IL17A/CXCL1/IL26/CRLF2/GDF15	7
hsa04950	Maturity onset diabetes of the young	2/69	26/8135	0.0202106	0.704937	0.704937	NEUROG3/MAFA	2
hsa04936	Alcoholic liver disease	4/69	142/8135	0.0321207	0.704937	0.704937	C4B/CXCL3/IL17A/CXCL1	4
hsa05143	African trypanosomiasis	2/69	37/8135	0.0390238	0.704937	0.704937	HBA2/IDO2	2
hsa05323	Rheumatoid arthritis	3/69	93/8135	0.0441132	0.704937	0.704937	CXCL3/IL17A/CXCL1	3
