# Supplementary material for: A potential pathogenic hypoxia-related gene HK2 in necrotizing enterocolitis (NEC) of newborns
Source: BMC Pediatr. 2022 Oct 26;22:617. doi: 10.1186/s12887-022-03664-w (PMC9597967; doi:10.1186/s12887-022-03664-w)
Supplement: Supplementary file 2 — Additional file 2. Detailed GO and KEGG functional results of core genes in NEC. [file 12887_2022_3664_MOESM2_ESM.xlsx]

## Sheet: GO-enrich
	Table S2 Detailed GO and KEGG functional results of core genes in NEC.
ONTOLOGY	ID	Description	GeneRatio	BgRatio	pvalue	p.adjust	qvalue	geneID	Count
BP	GO:1901888	regulation of cell junction assembly	44640	195/18862	0.00108951	0.143976	0.107174	GREM1/LRTM2/IL17A	3
BP	GO:0030514	negative regulation of BMP signaling pathway	44612	51/18862	0.00132011	0.143976	0.107174	GREM1/VWC2L	2
BP	GO:0097529	myeloid leukocyte migration	44640	218/18862	0.00150126	0.143976	0.107174	GREM1/CXCL1/IL17A	3
BP	GO:0010827	regulation of glucose transmembrane transport	44612	77/18862	0.00297992	0.143976	0.107174	FFAR4/HK2	2
BP	GO:0061844	antimicrobial humoral immune response mediated by antimicrobial peptide	44612	78/18862	0.0030564	0.143976	0.107174	CXCL1/IL17A	2
BP	GO:0030510	regulation of BMP signaling pathway	44612	91/18862	0.00413359	0.143976	0.107174	GREM1/VWC2L	2
BP	GO:0090277	positive regulation of peptide hormone secretion	44612	95/18862	0.00449566	0.143976	0.107174	FFAR4/SLC30A8	2
BP	GO:1901890	positive regulation of cell junction assembly	44612	96/18862	0.00458841	0.143976	0.107174	LRTM2/IL17A	2
CC	GO:0032281	AMPA glutamate receptor complex	44581	25/19520	0.0253177	0.249464	0.233416	VWC2L	1
CC	GO:0034702	ion channel complex	44612	301/19520	0.0375081	0.249464	0.233416	CLIC6/VWC2L	2
CC	GO:1902495	transmembrane transporter complex	44612	323/19520	0.0426281	0.249464	0.233416	CLIC6/VWC2L	2
CC	GO:0001533	cornified envelope	44581	45/19520	0.0451321	0.249464	0.233416	KRT2	1
CC	GO:1990351	transporter complex	44612	338/19520	0.0462629	0.249464	0.233416	CLIC6/VWC2L	2
CC	GO:0099061	integral component of postsynaptic density membrane	44581	47/19520	0.0470924	0.249464	0.233416	DCC	1
CC	GO:0008328	ionotropic glutamate receptor complex	44581	48/19520	0.0480711	0.249464	0.233416	VWC2L	1
MF	GO:0005125	cytokine activity	44639	235/18337	0.00173017	0.0985002	0.0664229	GREM1/CXCL1/IL17A	3
MF	GO:0005536	glucose binding	44580	10/18337	0.0103159	0.0985002	0.0664229	HK2	1
MF	GO:0071723	lipopeptide binding	44580	10/18337	0.0103159	0.0985002	0.0664229	CD1E	1
MF	GO:0048018	receptor ligand activity	44639	486/18337	0.0130725	0.0985002	0.0664229	GREM1/CXCL1/IL17A	3
MF	GO:0036122	BMP binding	44580	13/18337	0.013391	0.0985002	0.0664229	GREM1	1
MF	GO:0030546	signaling receptor activator activity	44639	492/18337	0.0135106	0.0985002	0.0664229	GREM1/CXCL1/IL17A	3
MF	GO:0005172	vascular endothelial growth factor receptor binding	44580	14/18337	0.014414	0.0985002	0.0664229	GREM1	1
MF	GO:0030280	structural constituent of skin epidermis	44580	15/18337	0.015436	0.0985002	0.0664229	KRT2	1
MF	GO:0015347	sodium-independent organic anion transmembrane transporter activity	44580	16/18337	0.016457	0.0985002	0.0664229	SLC22A7	1
MF	GO:0050780	dopamine receptor binding	44580	16/18337	0.016457	0.0985002	0.0664229	CLIC6	1
MF	GO:0045236	CXCR chemokine receptor binding	44580	18/18337	0.018496	0.0985002	0.0664229	CXCL1	1
MF	GO:0030296	protein tyrosine kinase activator activity	44580	19/18337	0.0195139	0.0985002	0.0664229	GREM1	1
MF	GO:0005385	zinc ion transmembrane transporter activity	44580	21/18337	0.0215469	0.0985002	0.0664229	SLC30A8	1
MF	GO:0019200	carbohydrate kinase activity	44580	21/18337	0.0215469	0.0985002	0.0664229	HK2	1
MF	GO:0019865	immunoglobulin binding	44580	24/18337	0.0245889	0.103988	0.0701238	MS4A2	1
MF	GO:0008527	taste receptor activity	44580	26/18337	0.0266119	0.103988	0.0701238	FFAR4	1
MF	GO:0051393	alpha-actinin binding	44580	27/18337	0.0276219	0.103988	0.0701238	LRRC10	1
MF	GO:0005126	cytokine receptor binding	44611	270/18337	0.0313243	0.109579	0.0738934	GREM1/CXCL1	2
MF	GO:0001664	G protein-coupled receptor binding	44611	289/18337	0.0354821	0.109579	0.0738934	CXCL1/CLIC6	2
MF	GO:0042805	actinin binding	44580	36/18337	0.0366675	0.109579	0.0738934	LRRC10	1
MF	GO:0005504	fatty acid binding	44580	37/18337	0.0376676	0.109579	0.0738934	FFAR4	1
MF	GO:0046915	transition metal ion transmembrane transporter activity	44580	37/18337	0.0376676	0.109579	0.0738934	SLC30A8	1
MF	GO:0008009	chemokine activity	44580	49/18337	0.0495927	0.137997	0.0930572	CXCL1	1

## Sheet: KEGG-enrich
ID	Description	GeneRatio	BgRatio	pvalue	p.adjust	qvalue	geneID	Count
hsa05323	Rheumatoid arthritis	44600	93/8144	0.0034543	0.0538304	0.0377757	CXCL1/IL17A	2
hsa04657	IL-17 signaling pathway	44600	94/8144	0.00352765	0.0538304	0.0377757	CXCL1/IL17A	2
hsa05146	Amoebiasis	44600	102/8144	0.0041408	0.0538304	0.0377757	CD1E/CXCL1	2
hsa04936	Alcoholic liver disease	44600	142/8144	0.00789048	0.0769322	0.0539875	CXCL1/IL17A	2
hsa00052	Galactose metabolism	44569	31/8144	0.030062	0.137027	0.0961592	HK2	1
hsa05310	Asthma	44569	31/8144	0.030062	0.137027	0.0961592	MS4A2	1
hsa04060	Cytokine-cytokine receptor interaction	44600	295/8144	0.0316891	0.137027	0.0961592	CXCL1/IL17A	2
hsa00051	Fructose and mannose metabolism	44569	33/8144	0.031974	0.137027	0.0961592	HK2	1
hsa00500	Starch and sucrose metabolism	44569	36/8144	0.0348359	0.137027	0.0961592	HK2	1
hsa01250	Biosynthesis of nucleotide sugars	44569	37/8144	0.0357882	0.137027	0.0961592	HK2	1
hsa04930	Type II diabetes mellitus	44569	46/8144	0.044322	0.137027	0.0961592	HK2	1
hsa04973	Carbohydrate digestion and absorption	44569	47/8144	0.0452661	0.137027	0.0961592	HK2	1
hsa00520	Amino sugar and nucleotide sugar metabolism	44569	49/8144	0.0471519	0.137027	0.0961592	HK2	1
