# Supplementary material for: A potential pathogenic hypoxia-related gene HK2 in necrotizing enterocolitis (NEC) of newborns
Source: BMC Pediatr. 2022 Oct 26;22:617. doi: 10.1186/s12887-022-03664-w (PMC9597967; doi:10.1186/s12887-022-03664-w)
Supplement: Supplementary file 3 — Additional file 3. All genes in hypoxia gene set and carbohydrate metabolism gene set. [file 12887_2022_3664_MOESM3_ESM.xlsx]

## Sheet: hypoxia-related genes
Table S3 All genes in hypoxia gene set and carbohydrate metabolism gene set.
200 hypoxia-related genes were acquired from the gene set enrichment analysis (GSEA) website.
Genes
STBD1
BCL2
AK4
FBP1
NDRG1
GPC3
SLC2A3
ENO1
SAP30
DPYSL4
HS3ST1
NFIL3
KDELR3
EFNA1
LARGE1
CSRP2
SLC25A1
PRKCA
HEXA
TPBG
STC2
KLF7
PFKL
INHA
PCK1
PFKFB3
MT1E
PDK1
GPI
LDHC
PDGFB
CCN2
SLC6A6
PLAUR
ZNF292
PYGM
LOX
MXI1
VHL
UGP2
MT2A
PIM1
AKAP12
ERRFI1
GYS1
PHKG1
GAPDHS
IER3
BRS3
B4GALNT2
NOCT
ALDOB
JMJD6
ISG20
TIPARP
ENO3
XPNPEP1
RRAGD
BGN
ILVBL
PNRC1
PKLR
GAA
SDC4
ALDOC
RBPJ
P4HA2
FOSL2
GALK1
HOXB9
TGFB3
CCNG2
TPD52
PDK3
PRDX5
PLAC8
GPC1
VLDLR
PGF
PAM
CCN1
B3GALT6
CDKN1B
EGFR
BNIP3L
AMPD3
ATP7A
GBE1
CP
MAFF
GRHPR
PPP1R3C
HSPA5
CDKN1A
VEGFA
SLC2A5
F3
DUSP1
CAV1
ADORA2B
GCNT2
PKP1
PPARGC1A
GCK
EFNA3
JUN
BCAN
SLC37A4
ENO2
SRPX
NDST1
MAP3K1
EXT1
ATF3
BHLHE40
SIAH2
SERPINE1
PGAM2
ERO1A
ACKR3
KLF6
NEDD4L
IRS2
GAPDH
CITED2
HK2
ANXA2
CCN5
PPFIA4
IDS
SLC2A1
NR3C1
MIF
LDHA
NDST2
FOXO3
HAS1
PGM1
STC1
LXN
TGM2
COL5A1
CAVIN1
S100A4
GPC4
ADM
IGFBP3
CDKN1C
ETS1
TMEM45A
WSB1
LALBA
P4HA1
IGFBP1
PFKP
TPST2
CA12
TNFAIP3
CASP6
NAGK
BTG1
MYH9
CHST2
GLRX
KLHL24
SDC3
SULT2B1
RORA
ZFP36
SELENBP1
DDIT4
NCAN
CAVIN3
ANKZF1
PGM2
TES
SCARB1
CXCR4
DTNA
SDC2
KDM3A
EDN2
DCN
PPP1R15A
IL6
HMOX1
TKTL1
FOS
KIF5A
FAM162A
TPI1
ALDOA
CHST3
PLIN2
HK1
DDIT3
HDLBP
ANGPTL4
PGK1
TGFBI

## Sheet: Carbohydrate genes
The gene sets of Carbohydrate super pathways surveyed
Genes	Pathway
PPP2R1A	Carbohydrate
PPP2R1B	Carbohydrate
PGD	Carbohydrate
PGLS	Carbohydrate
AAAS	Carbohydrate
GOT1	Carbohydrate
GOT2	Carbohydrate
AKR1A1	Carbohydrate
AKR1B1	Carbohydrate
ALDOA	Carbohydrate
ALDOB	Carbohydrate
ALDOC	Carbohydrate
AMY2B	Carbohydrate
AMY2A	Carbohydrate
AMY1A	Carbohydrate
NAGLU	Carbohydrate
ARSB	Carbohydrate
B3GAT1	Carbohydrate
B3GAT2	Carbohydrate
B3GAT3	Carbohydrate
B3GNT1	Carbohydrate
B3GNT2	Carbohydrate
B3GNT3	Carbohydrate
B4GALT1	Carbohydrate
B4GALT2	Carbohydrate
B4GALT3	Carbohydrate
B4GALT4	Carbohydrate
B4GALT5	Carbohydrate
B4GALT6	Carbohydrate
B4GALT7	Carbohydrate
GLB1	Carbohydrate
GUSB	Carbohydrate
CALM1	Carbohydrate
CD44	Carbohydrate
SLC25A12	Carbohydrate
SLC25A13	Carbohydrate
CRYL1	Carbohydrate
DERA	Carbohydrate
ALDH1A1	Carbohydrate
SORD	Carbohydrate
SLC25A10	Carbohydrate
SLC26A2	Carbohydrate
ENO1	Carbohydrate
ENO3	Carbohydrate
ENO2	Carbohydrate
EXT1	Carbohydrate
EXT2	Carbohydrate
FBP1	Carbohydrate
FBP2	Carbohydrate
PFKFB1	Carbohydrate
PFKFB2	Carbohydrate
PFKFB3	Carbohydrate
PFKFB4	Carbohydrate
FGF21	Carbohydrate
FMOD	Carbohydrate
GAPDH	Carbohydrate
GAPDHS	Carbohydrate
G6PD	Carbohydrate
GPI	Carbohydrate
G6PC	Carbohydrate
GALNS	Carbohydrate
GALK1	Carbohydrate
GALT	Carbohydrate
GALE	Carbohydrate
GCKR	Carbohydrate
AGL	Carbohydrate
GNS	Carbohydrate
GLCE	Carbohydrate
GBE1	Carbohydrate
GYG1	Carbohydrate
GNPDA1	Carbohydrate
GPC1	Carbohydrate
GPC3	Carbohydrate
GPC4	Carbohydrate
GPC5	Carbohydrate
GPC6	Carbohydrate
SLC2A1	Carbohydrate
SLC2A2	Carbohydrate
SLC2A3	Carbohydrate
SLC2A4	Carbohydrate
SLC2A5	Carbohydrate
GYG2	Carbohydrate
GYS1	Carbohydrate
GYS2	Carbohydrate
HAS1	Carbohydrate
HAS2	Carbohydrate
HAS3	Carbohydrate
HEXA	Carbohydrate
HEXB	Carbohydrate
HMMR	Carbohydrate
NDST1	Carbohydrate
NDST2	Carbohydrate
HK1	Carbohydrate
HK2	Carbohydrate
HK3	Carbohydrate
HYAL2	Carbohydrate
IDS	Carbohydrate
IDUA	Carbohydrate
NUP160	Carbohydrate
PFKM	Carbohydrate
PFKL	Carbohydrate
PFKP	Carbohydrate
PRKACA	Carbohydrate
PRKACB	Carbohydrate
PRKACG	Carbohydrate
KERA	Carbohydrate
KHK	Carbohydrate
PHKA1	Carbohydrate
PHKA2	Carbohydrate
PHKB	Carbohydrate
PHKG1	Carbohydrate
PHKG2	Carbohydrate
PRPS1	Carbohydrate
PRPS2	Carbohydrate
PRPS1L1	Carbohydrate
PKLR	Carbohydrate
LALBA	Carbohydrate
LCT	Carbohydrate
LUM	Carbohydrate
GAA	Carbohydrate
MAN2B1	Carbohydrate
MAN2B2	Carbohydrate
MAN2C1	Carbohydrate
SLC25A11	Carbohydrate
MANBA	Carbohydrate
MDH1	Carbohydrate
MDH2	Carbohydrate
MGAM	Carbohydrate
OGN	Carbohydrate
ABCC5	Carbohydrate
NUP107	Carbohydrate
NUP153	Carbohydrate
NUP214	Carbohydrate
SLC9A1	Carbohydrate
NUP37	Carbohydrate
NUP43	Carbohydrate
NUP50	Carbohydrate
NUP62	Carbohydrate
NUP88	Carbohydrate
OMD	Carbohydrate
PPP2CA	Carbohydrate
PPP2CB	Carbohydrate
HSPG2	Carbohydrate
ACAN	Carbohydrate
NCAN	Carbohydrate
VCAN	Carbohydrate
PGK1	Carbohydrate
PGK2	Carbohydrate
PGM1	Carbohydrate
BGN	Carbohydrate
DCN	Carbohydrate
PYGL	Carbohydrate
PYGM	Carbohydrate
PYGB	Carbohydrate
PGAM1	Carbohydrate
PGAM2	Carbohydrate
BPGM	Carbohydrate
PCK1	Carbohydrate
PCK2	Carbohydrate
PAPSS1	Carbohydrate
PRELP	Carbohydrate
PC	Carbohydrate
RAE1	Carbohydrate
RANBP2	Carbohydrate
RPIA	Carbohydrate
SLC26A1	Carbohydrate
SDC1	Carbohydrate
SDC2	Carbohydrate
SDC3	Carbohydrate
SDC4	Carbohydrate
ST3GAL1	Carbohydrate
ST3GAL2	Carbohydrate
ST3GAL4	Carbohydrate
ST3GAL3	Carbohydrate
SLC5A1	Carbohydrate
SLC5A2	Carbohydrate
SLC5A3	Carbohydrate
SLC5A4	Carbohydrate
SGSH	Carbohydrate
SI	Carbohydrate
TALDO1	Carbohydrate
TKT	Carbohydrate
TPR	Carbohydrate
TREH	Carbohydrate
SLC25A1	Carbohydrate
NUP155	Carbohydrate
RPS27A	Carbohydrate
UBA52	Carbohydrate
CHIA	Carbohydrate
CHIT1	Carbohydrate
NUP133	Carbohydrate
NUP54	Carbohydrate
NUPL1	Carbohydrate
RPE	Carbohydrate
TPI1	Carbohydrate
AGRN	Carbohydrate
DCXR	Carbohydrate
EPM2A	Carbohydrate
KIAA1199	Carbohydrate
NUP205	Carbohydrate
NHLRC1	Carbohydrate
NUP93	Carbohydrate
NUP98	Carbohydrate
BCAN	Carbohydrate
SLC45A3	Carbohydrate
STAB2	Carbohydrate
SEH1L	Carbohydrate
ST3GAL6	Carbohydrate
NUPL2	Carbohydrate
NUP85	Carbohydrate
NUP35	Carbohydrate
ADPGK	Carbohydrate
B3GNT4	Carbohydrate
B3GNT7	Carbohydrate
B3GALT6	Carbohydrate
CSGALNACT1	Carbohydrate
CSGALNACT2	Carbohydrate
CHPF2	Carbohydrate
CHSY1	Carbohydrate
CHPF	Carbohydrate
CHSY3	Carbohydrate
CHST1	Carbohydrate
CHST2	Carbohydrate
CHST3	Carbohydrate
CHST5	Carbohydrate
CHST6	Carbohydrate
CHST7	Carbohydrate
CHST9	Carbohydrate
CHST11	Carbohydrate
CHST12	Carbohydrate
CHST13	Carbohydrate
CHST14	Carbohydrate
CSPG4	Carbohydrate
CSPG5	Carbohydrate
DSEL	Carbohydrate
DSE	Carbohydrate
GLB1L	Carbohydrate
GLYCTK	Carbohydrate
GPC2	Carbohydrate
SLC2A14	Carbohydrate
HS6ST1	Carbohydrate
HS6ST2	Carbohydrate
HS6ST3	Carbohydrate
HGSNAT	Carbohydrate
HPSE2	Carbohydrate
HPSE	Carbohydrate
HS2ST1	Carbohydrate
HYAL1	Carbohydrate
HYAL3	Carbohydrate
LYVE1	Carbohydrate
NDST3	Carbohydrate
NDST4	Carbohydrate
NUP188	Carbohydrate
HS3ST1	Carbohydrate
HS3ST2	Carbohydrate
HS3ST3A1	Carbohydrate
HS3ST3B1	Carbohydrate
HS3ST4	Carbohydrate
HS3ST5	Carbohydrate
HS3ST6	Carbohydrate
PGM2	Carbohydrate
NUP210	Carbohydrate
PPP1R3C	Carbohydrate
RSC1A1	Carbohydrate
SLC35B2	Carbohydrate
SLC35B3	Carbohydrate
SLC35D2	Carbohydrate
SLC5A10	Carbohydrate
CHST15	Carbohydrate
UST	Carbohydrate
XYLB	Carbohydrate
XYLT1	Carbohydrate
XYLT2	Carbohydrate
G6PC2	Carbohydrate
G6PC3	Carbohydrate
SLC5A9	Carbohydrate
GNPDA2	Carbohydrate
POM121	Carbohydrate
POM121C	Carbohydrate
SLC37A4	Carbohydrate
PAPSS2	Carbohydrate
GCK	Carbohydrate
PPP2R5D	Carbohydrate
UGP2	Carbohydrate
UBC	Carbohydrate
UBB	Carbohydrate
